# Supplementary material for: The Usefulness of Extended Inflammation Parameters and Systemic Inflammatory Response Markers in the Diagnostics of Autoimmune Hepatitis
Source: Cells. 2022 Aug 17;11(16):2554. doi: 10.3390/cells11162554 (PMC9406892; doi:10.3390/cells11162554)
Supplement: Supplementary file 1 [file cells-11-02554-s001.zip]

Archive with 1 entries (1 files):
- cells-1823921-supplementary.pdf
